# Supplementary material for: Acid/Base-Triggered Photophysical and Chiroptical Switching in a Series of Helicenoid Compounds
Source: Molecules. 2023 Oct 29;28(21):7322. doi: 10.3390/molecules28217322 (PMC10647711; doi:10.3390/molecules28217322)
Supplement: Supplementary file 1 [file molecules-28-07322-s001.zip]

Archive with 1 entries (1 files):
- molecules-2675712-supplementary.pdf
